# Supplementary material for: Genetic Differentiation and Widespread Mitochondrial Heteroplasmy among Geographic Populations of the Gourmet Mushroom Thelephora ganbajun from Yunnan, China
Source: Genes (Basel). 2022 May 11;13(5):854. doi: 10.3390/genes13050854 (PMC9141859; doi:10.3390/genes13050854)
Supplement: Supplementary file 1 [file genes-13-00854-s001.zip]

Archive with 7 entries (7 files):
- Figure S1 The maximum-likelihood tree-1-1.pdf
- Table S1. Nucleotide composition at 17 polymorphic positions in ITS sequences of Yunnan samples.xlsx
- Table S2 The distributions of ITS haplotypes of T. ganbajun at 30 local sites in Yunnan province..pdf
- Table S3 The ITS Fst value of T. ganbajun from 30 geographic populations in Yunnan.pdf
- Table S4 Results of the analysis of molecular variance (AMOVA) for ITS sequence of the T. ganbajun from Yunnan, southwestern China..pdf
- Table S5 Average evolutionary divergence over ITS sequence pairs within and between clades.xls
- Table S6 Relative copy numbers of the a┴ and a┬ introns in representative 176 samples estimated by Quan-titative real-time PCR.pdf
