# Supplementary material for: Genetic Differentiation and Widespread Mitochondrial Heteroplasmy among Geographic Populations of the Gourmet Mushroom Thelephora ganbajun from Yunnan, China
Source: Genes (Basel). 2022 May 11;13(5):854. doi: 10.3390/genes13050854 (PMC9141859; doi:10.3390/genes13050854)
Supplement: Supplementary file 1 [file genes-13-00854-s001.zip › Table S1. Nucleotide composition at 17 polymorphic positions in ITS sequences of Yunnan samples.xlsx]

## Sheet: Sheet1
Position		9	24	102	158	329	413	429	473
Heterokaryotic Samples	C/T	12	5	7	4	4	32	1	1
Haploid Allele	C	376	380	379	388	383	4	484	387
Haploid Allele	T	101	104	103	97	102	453	4	101
Position		89	131	153	304	419	430	482	493	496
Heterokaryotic Samples	A/G	111	4	34	4	1	74	3	21	21
Haploid Allele	A	155	384	9	101	390	22	4	107	361
Haploid Allele	G	223	101	446	384	98	296	482	361	107
Deletion	-						97
