# Supplementary material for: Genetic Differentiation and Widespread Mitochondrial Heteroplasmy among Geographic Populations of the Gourmet Mushroom Thelephora ganbajun from Yunnan, China
Source: Genes (Basel). 2022 May 11;13(5):854. doi: 10.3390/genes13050854 (PMC9141859; doi:10.3390/genes13050854)
Supplement: Supplementary file 1 [file genes-13-00854-s001.zip › Table S5 Average evolutionary divergence over ITS sequence pairs within and between clades.xls]

## Sheet: MatrixOutput
	T. ganbajun	clade1	clade2	clade3
T. ganbajun					0
clade1	0.00539856				0.0011229
clade2	0.123798	0.120598			0.00415689
clade3	0.103808	0.105673	0.0787834		0.018021

## Sheet: Caption
Table. Estimates of Evolutionary Divergence over Sequence Pairs between Groups
The number of base substitutions per site from averaging over all sequence pairs between groups are shown. Analyses were conducted using the Kimura 2-parameter model [1]. The rate variation among sites was modeled with a gamma distribution (shape parameter = 1). The analysis involved 226 nucleotide sequences. All positions with less than 95% site coverage were eliminated. That is, fewer than 5% a…
1. Kimura M. (1980). A simple method for estimating evolutionary rate of base substitutions through comparative studies of nucleotide sequences. Journal of Molecular Evolution 16:111-120.
2. Tamura K., Stecher G., Peterson D., Filipski A., and Kumar S. (2013). MEGA6: Molecular Evolutionary Genetics Analysis version 6.0. Molecular Biology and Evolution30: 2725-2729.
Disclaimer: Although utmost care has been taken to ensure the correctness of the caption, the caption text is provided "as is" without any warranty of any kind. Authors advise the user to carefully check the caption prior to its use for any purpose and report any errors or problems to the authors immediately (www.megasoftware.net). In no event shall the authors and their employers be liable for a…
